# Supplementary material for: Psychometric evaluation of the Comprehensive Autistic Trait Inventory in autistic and non-autistic adults
Source: Autism. 2025 Jul 16;29(12):2955–74. doi: 10.1177/13623613251347740 (PMC12618716; doi:10.1177/13623613251347740)
Supplement: sj-zip-1-aut-10.1177_13623613251347740 – Supplemental material for Psychometric evaluation of the Comprehensive Autistic Trait Inventory in autistic and non-autistic adults [file sj-zip-1-aut-10.1177_13623613251347740.zip]

Archive with 4 entries (4 files):
- CATI - basic.pdf
- CATI - fillable form.pdf
- CATI - scoring key.pdf
- CATI version changes.docx
